# Supplementary material for: Laboratory Test Results in Patients with Workplace Moisture Damage Associated Symptoms—The SAMDAW Study
Source: Healthcare (Basel). 2023 Mar 29;11(7):971. doi: 10.3390/healthcare11070971 (PMC10093791; doi:10.3390/healthcare11070971)
Supplement: Supplementary file 1 [file healthcare-11-00971-s001.zip]

Archive with 1 entries (1 files):
- healthcare-2232662-supplementary.pdf
